# Supplementary material for: Platelet biomarkers identifying mild cognitive impairment in type 2 diabetes patients
Source: Aging Cell. 2021 Sep 16;20(10):e13469. doi: 10.1111/acel.13469 (PMC8520722; doi:10.1111/acel.13469)
Supplement: Supplementary file 3 — Excel S1 [file ACEL-20-e13469-s008.xlsx]

## Sheet: Sheet1
Uniport	Gene	T2DM-nMCI1	T2DM-nMCI2	T2DM-nMCI3	T2DM-nMCI4	T2DM-nMCI5	T2DM-nMCI6	T2DM-nMCI7	T2DM-nMCI8	T2DM-nMCI9	T2DM-nMCI10	T2DM-MCI1	T2DM-MCI2	T2DM-MCI3	T2DM-MCI4	T2DM-MCI5	T2DM-MCI6	T2DM-MCI7	T2DM-MCI8	T2DM-MCI9
Q5JTJ3	COA6	1.00706	0.951337	0.845185	0.832583	0.810981	1.0459	0.87	0.913	0.9969	0.566943	1.09384	1.07921	1.22142	1.0099	1.28263	0.921	1.083	1.0089	1.27987
Q8NCN5	PDPR	1.01321	0.968981	1.07359	1.05289	1.09001	1.05941	1.17077	0.982803	1.018	1.052	1.00737	0.925107	0.955704	0.837984	1.10801	0.912817	0.945811	0.767	0.949
Q86YL5	TDRP	1.07399	0.756679	1.0746	0.9027	0.891505	0.858832	0.853915	0.923908	1.033	0.876	1.0729	0.909	1.0278	1.14355	1.31252	0.965903	1.05889	1.067	1.162
Q9BY43	CHMP4A	0.954046	0.843671	1.0135	0.910891	0.887311	0.916023	0.930907	0.968903	1.0219	0.79692	1.06696	1.06481	1.09181	1.01976	1.08552	0.816918	1.11689	0.964904	1.15788
Q96CV9	OPTN	0.970943	0.938657	0.8802	0.8253	0.926007	0.814419	1.10889	0.962904	1.07011	0.863086	1.03312	0.9675	1.1763	1.05559	1.0313	1.0499	0.938906	1.08211	1.0221
Q08426	EHHADH	0.930144	1.02857	0.9396	0.8235	0.964896	0.851485	1.06589	0.992901	1.0081	0.790079	1.07163	1.1223	1.0125	0.990099	1.16652	1.0179	1.0439	0.888089	1.13611
Q9Y5K6	CD2AP	1.04956	0.879389	0.987314	0.906876	0.897121	0.997001	0.860914	0.969903	0.986	0.803	1.0485	0.983422	0.943203	1.30204	0.992501	0.923908	1.09589	1.042	1.081
Q96JH7	VCPIP1	1.0035	0.8649	0.968987	0.949151	1.03418	0.850114	0.975902	0.873913	1.05311	0.746075	1.107	0.92471	1.16669	1.04104	1.08949	0.937906	1.12089	0.933093	1.11311
P15954	COX7C	1.1214	1.1358	1.0503	1.1844	1.00565	1.18179	1.51185	1.14189	1.002	1.026	1.008	1.2798	0.8244	1.10114	0.922113	0.886911	0.928907	0.979	0.868
Q8IWV7	UBR1	1.07576	0.85653	1.01592	0.878901	0.8739	0.9657	1	0.837	0.9988	0.908818	0.997835	0.948605	1.08263	1.0692	1.0629	1.142	1.026	0.880824	1.18076
P47756	CAPZB	0.826117	0.677632	1.07296	0.847402	0.8937	0.9585	1.15088	0.90091	0.816082	1.05011	0.988101	1.04516	1.06415	0.9936	1.2231	0.915908	1.12389	1.0291	1.14011
Q9NZJ6	COQ3	1.0106	0.814419	0.8226	1.0422	0.911612	0.863861	0.961	0.9262	1.00841	0.901441	1.0277	1.1268	1.0179	0.848668	1.20463	0.9866	1.1708	0.886029	1.20342
P52788	SMS	0.9801	1.0971	1.0124	0.756824	0.893158	1.03	0.922	0.861	1.006	0.972	0.9009	1.0079	1.12219	1.04757	0.995788	1.238	1.178	1.071	1.049
Q96AC1	FERMT2	0.921508	1.0025	1.0386	0.6759	0.940913	0.929015	0.947095	0.952095	1.047	0.904	0.936806	1.0089	1.0485	1.01871	1.16241	1.12711	0.949095	1.082	1.076
Q9H6H4	REEP4	0.95905	0.895928	1.0367	0.830617	0.7893	0.9207	1.00034	0.950745	1.03276	0.853758	1.11176	0.817118	1.0286	1.1556	1.2582	0.911944	1.09574	0.99516	1.11756
Q13177	PAK2	1.00122	0.940149	0.945	0.7524	0.926377	0.80864	0.658066	0.880088	0.950905	0.686931	0.960174	0.8622	0.9972	1.07423	1.04776	0.748075	1.20612	1.0319	1.10489
Q9H269	VPS16	1.0486	0.908191	0.962196	0.90459	0.938667	0.944178	1.10011	0.728073	0.97	0.821	1.25923	1.05671	0.988299	0.975406	1.17563	1.0081	1.12211	0.93	0.957
Q8TB36	GDAP1	0.9657	0.9135	1.044	0.5535	0.995673	0.89997	0.89791	0.763924	1.082	0.685	1.2942	0.9225	1.197	0.931417	1.13528	0.921908	1.22688	0.879	1.068
P49619	DGKG	1.10071	0.692467	1.02824	0.857012	0.82302	0.997349	1.059	0.896	1.09311	0.825083	1.02733	1.05069	1.04934	1.18452	1.05607	0.931	1.176	0.9971	1.09611
Q9UL25	RAB21	0.981098	0.892889	0.999	0.7875	0.934357	0.944355	0.926	0.876	0.906	0.728	0.972097	1.0359	0.9189	1.07251	0.922541	0.916	1.005	0.989	0.958
Q8NBJ7	SUMF2	1.00771	0.975674	1.05851	0.953195	1.0332	0.9045	0.764	0.852	0.974	0.738	1.01292	1.15482	1.0477	1.044	1.0368	0.797	1.246	0.999	1.284
P01833	PIGR	1.09297	1.00054	0.89649	1.07291	0.952295	1.09451	0.838084	0.992099	1.007	0.887	0.96622	1.08551	1.09901	1.11611	1.09001	1.15012	0.917092	1.376	1.1
Q9H3K6	BOLA2	1.01792	0.877028	0.988299	0.922592	0.946705	0.972803	1.0112	0.829166	1.111	0.786	0.987294	0.920792	1.06931	1.0151	1.034	1.07221	1.42328	1.083	1.018
Q8N9U0	TC2N	0.9998	0.876512	0.860886	0.832083	0.861731	0.918089	0.928907	1.33687	0.949905	0.957904	1.09069	0.971865	1.23852	1.22351	1.05262	1.06989	1.0469	1.0269	0.939906
P48740	MASP1	1.00117	0.984898	1.04912	0.97324	0.992996	0.78106	0.934907	0.918908	0.844	1.145	1.08636	0.887463	1.17669	0.981121	1.19032	0.931907	1.37786	1.025	1.426
Q9BRZ2	TRIM56	1.04624	0.890928	1.05851	0.841584	0.915093	0.915093	1.071	0.933	1.14811	0.746075	0.999982	0.909991	1.21152	1.05864	1.31301	0.96	1.148	1.05511	1.11611
O43516	WIPF1	0.982226	0.936382	0.948092	0.915703	0.893611	0.983602	0.942	0.954	1.014	0.856	0.954915	1.03053	0.966739	1.06009	0.941306	1.053	0.909	0.998	1.051
Q96CW5	TUBGCP3	1.0396	0.950495	1.0836	0.837	0.869487	0.9955	1.06689	0.79792	1.08611	0.774077	1.11341	1.2105	1.125	1.009	1.0261	0.9989	1.14689	0.859086	1.16212
Q9NQL2	RRAGD	0.9093	1.12009	1.1736	0.9783	0.998126	1.1536	1.10122	0.968818	1.127	0.994	1.09736	1.0323	0.882	0.9968	0.7864	0.917216	1.05322	0.889	0.93
Q9UPN4	CEP131	1.13479	0.759524	1.13839	0.717228	0.7164	0.7605	1.013	0.901	1.05379	0.924815	1.0241	1.07089	0.989901	1.2636	1.1484	0.998	1.026	0.964807	0.964807
Q5JSH3	WDR44	1.03166	0.927337	1.09599	0.672471	0.943403	0.895177	0.987099	0.90109	0.977902	0.821918	1.02973	1.00871	1.06028	1.03784	1.05693	0.90009	1.06711	0.940906	1.31187
P53814	SMTN	1.2471	0.617673	1.01452	0.600431	0.819	0.8343	0.816	0.972	0.9969	0.922908	1.03947	0.929116	1.24745	1.0017	1.0035	0.966	1.081	0.920908	1.20788
Q9Y6I9	TEX264	0.979102	0.825217	0.873087	0.674167	0.926916	0.981117	1.07343	0.952018	1.28226	0.960192	1.08259	1.41404	0.884788	1.15933	1.09319	1.02042	1.02581	1.11122	1.13723
P27816	MAP4	1.0692	0.8082	1.13901	0.794155	0.836184	0.721872	0.9999	0.960904	1.0092	0.936187	1.0899	1.01326	1.10203	0.80378	1.31863	0.9999	1.18388	0.991198	1.14323
Q05193	DNM1	0.939506	1.09789	1.03464	0.980452	0.774895	0.797876	1.015	1.026	1.0111	0.930093	1.0295	1.07118	0.9459	1.28873	1.19038	1.244	0.972	0.936094	1.06011
Q13496	MTM1	0.9243	0.8766	1.13569	0.717228	0.8811	0.9378	0.982039	0.893638	1.07628	0.853686	1.0323	1.09249	1.07359	0.9621	1.0062	0.924433	1.22305	0.917278	1.0901
Q9Y4I1	MYO5A	1.08455	0.838359	1.01896	0.874596	0.958619	0.938083	1.06289	0.941906	1.13411	0.80308	1.09761	1.07333	1.03864	1.16397	1.1061	0.956904	1.0329	1.0361	0.988099
Q9NXR7	BABAM2	1.19262	0.747975	0.9972	0.8442	1.0333	0.811881	1.013	0.717	0.915	0.958	0.861386	0.9117	1.1844	0.971197	1.25113	1.023	1.153	1.127	1.066
Q99816	TSG101	1.08461	0.909991	1.0269	1.0224	0.963817	0.902982	0.966	0.845	1.06	0.759	0.9973	0.9963	1.0647	1.04493	1.09861	0.982	1.067	1.023	1.021
P16885	PLCG2	0.960487	0.889571	1.1043	0.9675	0.8649	1.1241	1.0112	1.0192	0.925907	0.928907	1.03975	0.9801	1.0836	1.1169	1.1025	0.977195	1.03021	0.9979	1.15088
P01765	IGHV3	0.79928	0.967495	0.778485	0.999165	1.03935	0.509014	1.0241	0.813081	0.667	1.188	1.02705	0.755947	1.17101	1.16359	0.950345	0.930093	1.18012	1.185	1.267
Q9C0I1	MTMR12	1.05379	0.90351	1.06157	0.740144	0.937441	0.963981	1.0162	0.95019	0.973	0.858	1.0322	0.934718	1.03964	1.07678	1.04739	0.966193	1.08522	0.948	1.136
Q9BTZ2	DHRS4	0.8424	1.1862	1.21848	0.972803	1.16227	1.10348	1.1282	1.0118	1.032	1.181	1.1061	0.990801	0.855814	0.7486	1.03733	1.09701	0.920796	0.978	0.961
Q8WWA1	TMEM40	1.1826	0.4482	1.13082	0.722234	0.9189	0.909	1.11611	0.80008	1.13389	0.90191	1.1763	1.04054	1.09731	1.1925	1.2087	0.920092	1.25913	1.0389	1.12289
Q96JG6	VPS50	0.936	0.8289	1.05999	0.902163	0.7884	1.0521	0.858	1.067	1.12689	0.855914	1.0323	1.0736	1.07604	1.116	1.0476	1.25	0.906	0.892911	1.13389
P32019	INPP5B	0.858083	0.950256	1.11936	0.868438	0.951048	1.04119	1.09389	0.937906	1.03879	0.759848	1.04353	1.01252	1.07624	1.05682	1.02739	1.0119	1.06989	1.0048	1.08878
