# Supplementary material for: Platelet biomarkers identifying mild cognitive impairment in type 2 diabetes patients
Source: Aging Cell. 2021 Sep 16;20(10):e13469. doi: 10.1111/acel.13469 (PMC8520722; doi:10.1111/acel.13469)
Supplement: Supplementary file 4 — Excel S2 [file ACEL-20-e13469-s007.xlsx]

## Sheet: Sheet1
MMSE correlated proteins				Aβ42/40 correlated proteins				rGSK-3β correlated proteins
Uniport	cor	p		Uniport	cor	p		Uniport	cor	p
Q05193	-0.626018	0.00414005		P25788	-0.604126	0.00615513		Q8TCU4	-0.593782	0.00735327
Q96JG6	-0.611626	0.00539031		Q99436	-0.588949	0.00797465		Q9BY32	-0.577442	0.00962683
O43516-3	-0.605408	0.00601853		P62820	-0.572957	0.0103413		P49720	-0.558868	0.0128686
Q8IWV7	-0.594363	0.00728121		Q96C23	-0.556516	0.013335		Q9H7C9	-0.555464	0.013548
P52788	-0.588677	0.00801084		Q8NCN5	-0.541603	0.0166169		Q92954	-0.520736	0.0222562
Q96CV9	-0.570925	0.0106787		Q13308-6	-0.534406	0.0184158		Q9H993	-0.514827	0.0241002
Q96S66	-0.570751	0.0107081		Q92796	-0.52855	0.0199906		Q69YN4	-0.496827	0.0304661
Q32P28	-0.567117	0.0113352		P35626	-0.527285	0.0203444		Q8TAG9	-0.485572	0.0350675
P36969	-0.53921	0.0171989		O94979-8	-0.525831	0.0207573		Q9BTZ2	-0.480504	0.0373075
Q8N9U0	-0.537525	0.0176183		P31323	-0.517864	0.0231379		Q9BT09	-0.461844	0.0465195
P50402	-0.53568	0.0180865		Q9Y570-4	-0.504147	0.0277357		Q9BRT2	0.456181	0.0496326
Q96AC1-3	-0.535658	0.0180923		Q9H936	-0.503161	0.028092		Q9NRN7	0.456666	0.0493596
Q15113	-0.533016	0.0187804		Q13200	-0.49803	0.0300036		Q13501	0.458077	0.048573
P30419	-0.5198	0.0225406		P26572	-0.497116	0.0303546		Q9H0R4	0.459332	0.0478815
P25686	-0.514846	0.0240941		P07900-2	-0.494148	0.0315161		O14744	0.459635	0.0477154
P01833	-0.505214	0.0273545		Q9UJ70-2	-0.493504	0.0317724		Q96JH7	0.459959	0.0475383
Q8NCC3	-0.499756	0.0293495		P53396	-0.491566	0.0325545		Q9Y2H0	0.46152	0.0466935
Q5JTJ3-2	-0.499324	0.0295124		P28062	-0.490478	0.0329998		Q8NHG7	0.461523	0.0466917
Q13501	-0.49799	0.030019		Q9NSD9	-0.479679	0.0376824		P40616	0.46308	0.0458599
Q9Y5K6	-0.492237	0.032282		P04075-2	-0.464935	0.0448844		Q96BN8	0.463327	0.045729
Q9UPN4	-0.485609	0.0350515		Q9NQL2	-0.456773	0.0492997		P01625	0.464126	0.0453079
Q8TD19	-0.484359	0.0355941		Q96CV9	0.4579	0.0486709		Q8TEB9	0.465068	0.0448149
P30566	-0.481078	0.0370482		Q14088	0.459857	0.047594		Q8TC07	0.471882	0.0413703
Q9UJ68	-0.47856	0.0381952		O75190	0.462244	0.0463053		Q92625	0.472911	0.0408683
P01034	-0.475374	0.0396858		Q9H7J1	0.464999	0.044851		P63208	0.473266	0.040696
Q5VWJ9	-0.470433	0.042085		Q16822	0.468119	0.0432463		Q9UL15-2	0.483205	0.0361003
Q86YL5	-0.468849	0.0428773		Q7Z3D6-2	0.473885	0.0403972		Q9UBB4	0.484107	0.0357042
Q9NT62	-0.466717	0.043962		Q9NS86	0.474424	0.0401385		Q9GZN8-2	0.484756	0.035421
Q96GS4	-0.464987	0.0448572		Q9BU23	0.474465	0.0401192		Q9Y6K9-2	0.488663	0.0337533
P54619-3	-0.464084	0.0453297		Q9HBL0	0.484847	0.0353812		P14151-2	0.503476	0.0279778
Q9NYA1-2	-0.463842	0.0454571		Q8IY22	0.489949	0.0332183		Q9UJW0-3	0.506176	0.0270142
Q8WUD1	-0.462235	0.0463098		P01766	0.490679	0.0329175		Q9Y3C5	0.511142	0.0253093
Q9HBL7	-0.460664	0.0471553		O00159	0.490743	0.0328912		P11217	0.511665	0.025135
Q9Y3C8	-0.460075	0.0474755		O75636	0.49269	0.0320991		O95373	0.514626	0.024165
Q13642-4	-0.457433	0.0489308		P10599	0.495836	0.0308514		Q15166	0.514762	0.0241211
Q9NRA2	0.459591	0.0477396		Q16775	0.508273	0.0262836		Q8TDZ2-4	0.517706	0.0231873
P15954	0.459807	0.0476214		Q9BUP3-3	0.512507	0.0248559		P53992	0.520206	0.022417
Q7L8L6	0.467569	0.043526		Q96RQ3	0.513417	0.0245574		P17813	0.521134	0.0221361
Q9NVS2-2	0.567754	0.0112232		P49908	0.518771	0.0228566		Q15149-4	0.524073	0.0212651
Q8NCN5	0.616893	0.00490119		Q9NXR7-1	0.519592	0.0226041		P55789	0.525094	0.0209689
				Q9H3K6	0.535451	0.0181455		Q9BZ72	0.528678	0.0199552
				Q6ZN30	0.536885	0.0177796		Q06203	0.531029	0.0193116
				P01833	0.537473	0.0176313		Q96CV9	0.532072	0.0190312
				P04196	0.538125	0.017468		Q8N9U0	0.534899	0.0182878
				Q12959-2	0.539778	0.0170593		Q96Q05-2	0.5387	0.0173248
				Q9UNP9-3	0.548274	0.0150773		P01034	0.541347	0.0166784
				Q6IA17	0.561142	0.01243		Q5T5C0	0.554188	0.0138098
				P02766	0.561206	0.012418		Q9NRZ7-3	0.56202	0.0122642
				P10644	0.582882	0.00881422		Q5R3I4	0.562866	0.0121058
				B0I1T2	0.601209	0.00647557		P07942	0.573355	0.0102762
				Q5RI15-2	0.611195	0.00543202		O60684	0.575214	0.00997648
				P01780	0.622311	0.00443658		Q8WVJ2	0.575273	0.00996707
				P01880-2	0.688538	0.00111563		Q13131-2	0.58345	0.00873276
								Q92600-2	0.586872	0.00825439
								Q8IYI6	0.58937	0.00791883
								Q9UM22	0.592658	0.00749405
								Q86VN1	0.592929	0.00745991
								P54619-3	0.617916	0.0048105
								O95456	0.630826	0.00377997
								P09488	0.647255	0.00273825
								Q70IA6-3	0.675403	0.0015067
								O14775	0.679368	0.00137818
								Q9NYM9	0.683701	0.00124835
								Q15102	0.696317	0.000927065
								Q7L5D6	0.726118	0.000431555
