# Supplementary material for: Platelet biomarkers identifying mild cognitive impairment in type 2 diabetes patients
Source: Aging Cell. 2021 Sep 16;20(10):e13469. doi: 10.1111/acel.13469 (PMC8520722; doi:10.1111/acel.13469)
Supplement: Supplementary file 5 — Excel S3 [file ACEL-20-e13469-s002.xlsx]

## Sheet: Sheet1
Uniport	T2DM-nMCI1	T2DM-nMCI2	T2DM-nMCI3	T2DM-nMCI4	T2DM-nMCI5	T2DM-nMCI6	T2DM-nMCI7	T2DM-nMCI8	T2DM-nMCI9	T2DM-nMCI10	T2DM-MCI1	T2DM-MCI2	T2DM-MCI3	T2DM-MCI4	T2DM-MCI5	T2DM-MCI6	T2DM-MCI7	T2DM-MCI8	T2DM-MCI9
Q05193	0.939506	1.09789	1.03464	0.980452	0.774895	0.797876	1.015	1.026	1.0111	0.930093	1.0295	1.07118	0.9459	1.28873	1.19038	1.244	0.972	0.936094	1.06011
Q96JG6	0.936	0.8289	1.05999	0.902163	0.7884	1.0521	0.858	1.067	1.12689	0.855914	1.0323	1.0736	1.07604	1.116	1.0476	1.25	0.906	0.892911	1.13389
O43516-3	0.982226	0.936382	0.948092	0.915703	0.893611	0.983602	0.942	0.954	1.014	0.856	0.954915	1.03053	0.966739	1.06009	0.941306	1.053	0.909	0.998	1.051
Q8IWV7	1.07576	0.85653	1.01592	0.878901	0.8739	0.9657	1	0.837	0.9988	0.908818	0.997835	0.948605	1.08263	1.0692	1.0629	1.142	1.026	0.880824	1.18076
P52788	0.9801	1.0971	1.0124	0.756824	0.893158	1.03	0.922	0.861	1.006	0.972	0.9009	1.0079	1.12219	1.04757	0.995788	1.238	1.178	1.071	1.049
Q96S66	1.06944	0.917414	1.15842	0.665167	0.4664	0.5808	0.949905	1.15988	1.176	0.988	1.0292	1.0207	1.08011	2.196	1.0432	1.19988	0.919908	1.057	1.125
Q32P28	0.951659	1.01255	1.00034	0.953036	0.924329	1.04598	0.975098	0.957096	0.984902	0.989901	0.943802	1.00436	1.02952	1.05611	1.10219	1.09911	0.906091	1.0079	1.0309
P36969	1.1367	0.9504	1.0827	0.8253	0.960337	1.03435	0.946095	1.0251	1.12018	0.756582	1.0962	1.0233	1.1124	1.02967	1.10931	1.42914	0.79908	0.979191	0.991359
P50402	1.12511	0.756976	1.24645	0.622749	0.987917	0.873643	0.942	0.773	1.12789	0.880912	1.08191	0.789573	1.02464	1.30494	0.954741	1.418	1.178	0.884912	1.13789
Q96AC1-3	0.921508	1.0025	1.0386	0.6759	0.940913	0.929015	0.947095	0.952095	1.047	0.904	0.936806	1.0089	1.0485	1.01871	1.16241	1.12711	0.949095	1.082	1.076
Q15113	1.00728	0.909181	0.999	0.7155	1.04035	0.885262	0.606	1.135	1.10511	1.13311	1.09692	0.9774	1.1277	0.839987	1.26576	2.801	0.644	1.30213	0.90309
P30419	0.926451	0.784422	0.91083	0.720456	0.893318	1.05423	0.826	1.038	1.02856	0.835166	0.918633	0.843572	1.10348	0.951908	1.12979	1.189	0.927	0.934561	1.07176
P25686	1.06721	0.902503	1.09305	0.794275	0.717187	0.945937	1.052	1.003	0.87	0.975	1.03282	1.03851	1.10826	1.43063	1.06031	0.904	0.994	1.028	0.999
Q8NCC3	1.098	0.9396	1.05581	0.79928	0.974797	0.961296	1.13211	0.89709	1.13398	0.759986	1.0521	1.0243	1.10801	1.35644	0.858686	1.13311	1.0151	0.934985	1.02898
Q5JTJ3-2	1.00706	0.951337	0.845185	0.832583	0.810981	1.0459	0.87	0.913	0.9969	0.566943	1.09384	1.07921	1.22142	1.0099	1.28263	0.921	1.083	1.0089	1.27987
Q9Y5K6	1.04956	0.879389	0.987314	0.906876	0.897121	0.997001	0.860914	0.969903	0.986	0.803	1.0485	0.983422	0.943203	1.30204	0.992501	0.923908	1.09589	1.042	1.081
Q9UPN4	1.13479	0.759524	1.13839	0.717228	0.7164	0.7605	1.013	0.901	1.05379	0.924815	1.0241	1.07089	0.989901	1.2636	1.1484	0.998	1.026	0.964807	0.964807
Q8TD19	1.06597	0.883121	1.14997	0.883623	0.8919	0.9954	0.982902	0.875912	0.932	1.096	0.964501	1.07259	1.07169	0.99	1.1268	1.33487	0.876912	0.945	0.918
P30566	1.01495	0.990298	1.0467	0.891	0.98758	1.03192	1.0391	0.931093	1.0228	0.8886	1.0016	1.0404	1.1385	1.00144	1.15941	1.07311	0.986099	0.971402	1.015
Q9UJ68	0.9423	1.0017	1.07379	0.838422	0.9964	1.08551	1.0209	0.984902	1.0189	0.871491	1.0746	1.15267	0.98855	1.07651	1.0333	1.12489	1.0139	0.969298	0.940696
Q5VWJ9	1.0701	0.8766	1.0404	0.6705	1.00237	0.940243	1.034	0.778	1.068	0.731	1.1025	0.9927	1.1538	1.03204	1.07284	1.107	1.004	0.807	1.248
Q86YL5	1.07399	0.756679	1.0746	0.9027	0.891505	0.858832	0.853915	0.923908	1.033	0.876	1.0729	0.909	1.0278	1.14355	1.31252	0.965903	1.05889	1.067	1.162
Q9NT62	1.01574	0.995222	0.997016	1.02871	0.994401	0.890911	0.991099	0.90009	0.957808	0.75185	0.980456	1.17055	0.958139	1.0232	1.09339	1.31413	0.790079	0.832833	1.06279
Q96GS4	1.0935	0.7821	1.16406	0.945716	0.703659	1.08968	1.17612	0.786079	1.08064	0.775228	1.1133	1.13268	1.15724	1.24535	1.05909	0.9991	1.10211	1.03244	0.98544
Q9NYA1-2	0.949405	0.968303	1.11483	0.783084	1.01717	0.910628	1.03479	0.90082	0.965097	0.958096	1.06099	0.970892	1.08253	0.982245	1.07772	1.15877	0.923815	0.870087	1.0021
Q8WUD1	0.988356	0.952397	0.9945	0.9693	0.850572	0.856243	0.965	0.846	1.01026	0.879859	1.0089	1.0251	1.0251	1.24845	0.878925	0.912	0.919	0.920857	1.06867
Q9HBL7	0.9891	0.9504	1.3059	0.8343	1.11159	1.09614	1.198	0.981	0.893089	0.914091	1.053	1.2807	1.0413	1.31701	0.936175	1.372	1.037	1.0321	0.864086
Q9Y3C8	0.981998	0.875788	1.0242	0.8244	0.921464	1.01306	0.953095	1.05211	0.951	0.91	0.915392	1.0485	1.0962	1.08522	0.900185	1.0271	0.919092	0.965	1.104
Q13642-4	1.06174	0.825373	1.11731	0.665613	0.956313	0.816679	0.993901	1.0069	1.047	0.891	1.20947	1.01173	1.03468	1.05645	0.95815	1.10489	0.864914	0.985	1.178
Q9NRA2	1.06101	0.961752	1.1871	1.1997	0.98164	1.10173	1.50985	1.09489	1.18012	0.952095	0.980932	1.2996	0.9279	0.990974	1.05135	0.787921	0.931907	1.15412	0.89909
P15954	1.1214	1.1358	1.0503	1.1844	1.00565	1.18179	1.51185	1.14189	1.002	1.026	1.008	1.2798	0.8244	1.10114	0.922113	0.886911	0.928907	0.979	0.868
Q7L8L6	1.06653	0.920351	1.0831	0.890002	1.04408	0.977104	1.35073	1.27075	1.1	0.791	1.01882	1.06153	0.952734	0.655982	1.23641	0.783843	1.02679	0.74	1.012
Q9NVS2-2	1.01511	1.12094	1.03278	1.0862	1.0125	1.0395	1.102	1.056	1.16112	0.941094	1.01158	1.02951	1.03361	0.8865	1.0242	0.844	1.19	0.957096	0.869087
P25788	0.950816	1.05503	1.0053	0.9576	0.991494	1.15659	0.971097	1.10011	1.032	0.894	0.982576	1.0944	0.9459	1.0413	0.857758	0.859086	0.943094	0.833	1.043
Q99436	1.04421	1.04766	0.965044	0.948814	1.00751	1.11678	1.0189	1.08489	0.995	0.868	0.972911	1.02497	1.00874	0.969544	0.901945	1.07889	0.915908	0.845	1.025
P62820	1.1088	0.9765	0.963	1.0647	1.04733	1.08056	0.929093	1.05611	0.98762	0.866219	1.0359	0.9954	0.9846	0.991944	0.910373	1.0281	0.829083	0.913019	1.11542
Q96C23	0.826265	1.14506	0.908632	1.25155	1.0296	1.0305	0.933907	1.24688	0.973903	0.854915	1.25349	0.989452	0.981545	0.8982	0.7218	0.955904	0.832917	0.714929	1.46485
Q8NCN5	1.01321	0.968981	1.07359	1.05289	1.09001	1.05941	1.17077	0.982803	1.018	1.052	1.00737	0.925107	0.955704	0.837984	1.10801	0.912817	0.945811	0.767	0.949
Q13308-6	1.10509	0.918808	1.05768	0.932509	1.0016	0.959304	1.03372	1.06772	1.09411	1.18912	1.14019	1.05309	1.04171	0.980002	0.928707	0.967324	1.02852	0.820082	1.16812
Q92796	1.09015	0.920503	0.842484	1.14761	0.987078	0.987145	1.08189	0.89591	1.27887	0.878912	1.01754	1.0297	0.840684	1.02438	1.02567	0.821918	0.731927	0.70093	0.89891
P35626	1.0197	0.9594	1.05584	0.843027	1.13715	1.02502	1.01496	0.990354	0.999	0.939	1.0179	1.12009	0.962368	1.00166	0.930648	0.983959	0.994369	0.817	1.147
O94979-8	1.05458	0.957088	0.9405	1.1016	1.00352	1.07501	0.961096	1.0411	0.972	0.819	0.93834	1.0638	0.9864	0.983612	0.935653	1.0211	0.923092	0.834	0.977
P31323	1.15458	0.938606	1.02186	1.05544	1.05326	1.05728	1.059	0.999	1.018	0.884	0.935006	1.08262	0.978678	1.07339	0.895167	1.092	0.933	0.874	1.089
Q9Y570-4	0.946705	1.07539	1.07899	0.875516	0.648065	0.746475	1.06317	1.10318	1.19	0.982	1.0169	0.941129	1.07905	0.746475	0.614461	1.06498	0.858384	0.558	1.412
Q9H936	0.9981	1.1178	0.887186	1.30549	1.1115	1.3545	0.969198	1.3206	0.996	1.291	1.2141	1.23456	0.962788	1.0521	0.7551	0.9798	0.874003	0.926	0.941
Q13200	1.05342	0.997872	1.0322	1.10239	1.00194	1.14127	1.008	1.06	1.05211	0.877088	1.02852	1.10959	0.985401	0.943267	0.984518	0.96	1.023	0.910091	1.08611
P26572	1.0233	1.0395	1.12151	0.854185	0.918	1.0818	0.973	1.092	1.067	0.84	1.1565	1.07471	1.11251	0.9594	0.9747	0.962	0.926	0.796	1.089
P07900-2	1.04416	1.03042	1.06417	0.835653	0.977864	1.16795	0.94781	1.10478	0.968194	0.911182	0.946026	1.05365	0.995326	0.995227	0.844435	0.992801	0.931814	0.878176	1.03821
Q9UJ70-2	0.945995	1.05401	0.9306	1.1664	1.0175	1.0046	0.827	0.811	1.013	1.017	0.977498	1.2429	0.9279	1.03039	0.825967	0.831	0.858	0.859	1.151
P53396	1.01015	1.0409	1.0378	0.952295	1.00399	0.98557	1.03221	1.03521	0.9961	0.954095	0.964972	1.06661	1.0495	0.965305	1.0261	1.03421	0.904181	0.912091	1.05811
P28062	1.04193	0.967731	0.9567	0.9774	1.13411	0.964896	0.935094	1.11911	1.019	0.995	1.01755	0.9954	1.0134	1.0189	0.969397	1.15912	0.880088	0.849	1.265
Q9NSD9	1.03243	1.06476	0.9783	1.0305	0.990817	0.979798	0.9971	1.12511	1.06189	0.971903	1.05594	1.0647	1.0251	1.06244	0.847567	0.952095	0.911091	0.962904	1.0019
P04075-2	0.948008	1.0655	1.05609	0.95612	0.9708	1.07671	0.976805	1.05579	1.022	0.882	0.936867	1.05807	0.993731	0.941382	0.934517	0.985803	0.975805	0.902	0.987
Q9NQL2	0.9093	1.12009	1.1736	0.9783	0.998126	1.1536	1.10122	0.968818	1.127	0.994	1.09736	1.0323	0.882	0.9968	0.7864	0.917216	1.05322	0.889	0.93
Q14088	1.05041	0.890189	0.9198	0.945	0.931639	0.957466	1.042	1.076	1.0399	0.90291	1.0144	0.8523	1.1034	0.97038	1.06908	0.922	1.082	1.06489	1.06189
O75190	0.956509	0.939412	1.1412	0.783	0.968691	0.913662	1.199	0.712	1.0021	0.826083	1.14997	0.7866	1.2312	0.926945	1.25332	1.023	1.169	1.09011	0.745075
Q9H7J1	0.97865	0.957167	1.21865	0.710877	1.05509	0.917313	1.013	1.072	0.929	0.911	1.0252	0.983907	1.03052	1.07413	1.1122	0.894	1.053	1.177	0.897
Q16822	0.9675	0.9711	1.16123	1.0145	0.763203	1.22692	1.699	0.746	1.164	0.747	1.0017	0.864173	1.06401	1.78725	0.946758	0.836	1.235	1.548	0.792
Q7Z3D6-2	1.00472	0.95154	1.06379	1.00891	1.07003	1.07933	1.546	1.094	1.0131	0.79808	1.01482	0.944536	1.06379	1.06167	1.07654	1.169	1.176	1.25713	0.772077
Q9NS86	1.10713	0.87603	1.0611	0.9981	0.976598	0.784878	1.062	0.932	1.14423	0.915183	1.03619	1.0926	1.0107	1.12871	1.10171	0.99	1.126	1.12022	0.827165
Q9BU23	1.05919	0.970103	0.972462	0.980863	0.837084	1.12331	0.980098	0.933093	1.16512	1.13511	1.05289	0.911552	1.16359	0.925293	0.9973	0.884088	1.0131	1.38914	1.11611
Q9HBL0	0.9891	0.864	1.0133	0.911609	0.914848	0.935137	1.17012	1.0141	0.837	1.134	1.0251	0.861214	1.18428	1.14909	1.27359	0.845085	1.20812	1.063	1.087
Q8IY22	1.05861	0.817363	1.17385	0.842412	0.785216	1.0205	0.911091	0.953095	0.948	0.884	1.02621	1.01366	1.01089	0.993746	1.23918	0.919092	1.05811	1.117	0.872
P01766	0.93411	0.954694	0.835962	0.953309	1.13841	0.561258	0.95019	0.960192	0.872	1.006	1.05761	0.766671	1.1176	0.918874	1.11159	0.860172	1.23225	1.192	1.22
O00159	1.02874	0.792539	1.04124	0.881345	0.945544	1.16108	1.005	0.91	1.106	0.909	1.01898	0.973668	1.06218	0.971783	1.03457	0.975	1.029	1.206	0.759
O75636	0.734327	0.656034	1.72366	0.693029	0.678913	0.734486	0.804	0.621	0.731	1.425	2.81312	0.128478	2.77681	0.671504	2.49521	0.202	3.106	1.967	0.719
P10599	1.06918	0.892143	1.08727	0.84176	0.900371	1.04239	1.0461	0.920092	1.074	0.774	0.956791	1.01897	1.01159	1.05446	1.02382	0.929093	1.0061	1.176	0.893
Q16775	0.9621	0.9747	0.821782	1.0459	0.907502	0.966965	0.924	0.941	0.929	0.678	0.981	0.852385	0.934293	0.981602	1.03741	1.051	0.983	1.097	0.917
Q9BUP3-3	0.892711	1.27517	1.17038	0.816337	0.832342	0.845721	1.02355	1.00996	0.886089	0.950095	0.942206	1.61576	0.697945	0.85241	1.01487	1.02495	0.968372	1.86719	0.429043
Q96RQ3	1.1538	0.9459	1.0296	0.8568	1.1151	0.8622	1.24588	0.992901	0.999	0.677	1.1052	1.1061	1.1016	1.143	1.1556	0.822918	1.44086	1.184	0.984
P49908	1.17357	0.786982	0.720083	1.25494	0.99382	0.764968	1.148	0.876	1.08589	0.9999	1.16568	0.793965	1.1436	1.07497	0.919968	1.071	1.099	1.37386	0.922908
Q9NXR7-1	1.19262	0.747975	0.9972	0.8442	1.0333	0.811881	1.013	0.717	0.915	0.958	0.861386	0.9117	1.1844	0.971197	1.25113	1.023	1.153	1.127	1.066
Q9H3K6	1.01792	0.877028	0.988299	0.922592	0.946705	0.972803	1.0112	0.829166	1.111	0.786	0.987294	0.920792	1.06931	1.0151	1.034	1.07221	1.42328	1.083	1.018
Q6ZN30	1.16202	0.868587	1.0009	1.0108	0.935401	1.01489	0.983	0.976	1.09	1.153	0.980198	0.857786	1.10801	1.0417	1.0648	1.126	1.094	1.227	0.828
P01833	1.09297	1.00054	0.89649	1.07291	0.952295	1.09451	0.838084	0.992099	1.007	0.887	0.96622	1.08551	1.09901	1.11611	1.09001	1.15012	0.917092	1.376	1.1
P04196	1.11208	1.03671	0.970278	0.967481	1.12271	0.744158	1.0228	0.89782	0.883	1.14	0.850242	1.00197	0.908761	1.00839	0.995446	0.903819	1.10778	1.322	0.984
Q12959-2	0.824802	1.20376	1.1511	0.8811	1.0287	0.981	1.01462	1.09042	0.851	1.152	1.08042	0.8604	0.9333	0.9837	1.1016	0.966419	0.998422	1.45	0.799
Q9UNP9-3	1.11865	0.99611	1.04103	0.843055	0.957924	1.03842	1.02738	0.96818	1.058	0.803	0.924334	1.14113	0.99654	1.02733	1.03227	1.00658	1.02278	1.261	0.911
Q6IA17	1.03041	0.88217	0.9702	1.1088	1.0832	0.947221	1.11611	0.907091	1.096	0.842	1.04388	0.927	1.0638	1.01801	1.07296	0.930093	1.05811	1.221	0.956
P02766	0.922385	0.895403	0.810526	1.18182	0.991654	0.793894	0.831083	0.965097	0.905	1.121	0.88441	0.77799	1.01435	1.0506	0.926051	1.07311	0.855086	1.565	1.13
P10644	1.06387	0.862298	0.964714	0.900799	0.838817	0.91261	1.05911	0.933093	1.061	0.843	0.925757	0.955726	0.983688	0.981733	1.11718	0.890089	1.08011	1.066	0.85
B0I1T2	1.12309	0.783822	1.0165	1.02615	0.9738	0.9927	0.949905	1.21088	1.019	0.789	0.923308	1.06279	1.08401	1.1745	1.2726	0.852915	1.06789	1.332	0.848
Q5RI15-2	0.891989	0.9991	1.1259	0.7623	1.01905	0.909524	1.106	0.803	1.165	0.845	1.10261	0.9918	1.107	0.892381	1.19048	1.026	1.348	1.233	0.827
P01780	0.926193	1.0387	0.616562	1.0387	0.978861	1.13202	0.887822	1.10078	0.888	0.933	1.07741	0.692169	0.846985	0.991227	1.03689	0.95081	1.25775	1.448	1.059
P01880-2	0.873	0.9648	0.779143	1.05976	1.07921	0.828983	0.733	1.016	0.778	0.701	1.0197	0.732373	1.09271	1.10081	0.79928	0.806	0.84	2.31	0.484
Q8TCU4	1.06868	0.993617	0.7686	1.1115	1.0447	1.01083	1.02502	0.957418	1.062	1.129	1.05014	1.4175	0.5292	0.995439	0.742987	1.01442	0.995423	1.031	0.899
Q9BY32	0.6327	0.9576	1.1106	0.513	0.945054	1.03399	0.810162	1.09422	0.973	0.929	1.0413	1.7829	0.2682	0.746661	1.29982	1.08322	0.873175	1.282	1.012
P49720	1.0206	1.0683	1.07629	0.777522	1.01346	1.07401	1.059	0.962995	1.229	0.766	1.0818	1.28867	0.645235	0.990606	0.957471	0.955197	0.987202	0.935	1.038
Q9H7C9	1.01248	0.98872	1.0422	0.756	1.05379	1.10869	0.784	1.203	1.08389	0.823918	0.98116	1.1844	0.6426	1.0286	1.06729	0.878	1.054	1.08789	1.14989
Q92954	1.07585	0.958112	1.06189	0.605639	0.979998	1.18144	0.898	1.029	0.973903	0.887911	1.01698	1.15908	0.635336	1.03328	0.962717	0.889	1.05	0.991901	1.08589
Q9H993	0.912466	1.00077	1.1322	1.107	1.02787	1.25137	1.08507	0.924452	1.04559	0.924404	0.992112	1.089	0.8424	0.66402	1.10064	1.11168	0.947453	0.950803	1.0288
Q69YN4	0.986623	1.08223	0.807623	0.976441	0.674865	1.22376	1.19088	1.19788	0.904	0.832	0.951591	0.961585	0.638806	0.79904	0.95111	1.06589	0.80092	1.229	0.846
Q8TAG9	0.971903	0.724428	1.05761	1.15662	1.02051	0.773751	1.04345	0.899828	1.17453	0.71716	0.929607	0.971197	0.634563	0.888523	1.24623	0.998039	1.06664	0.905142	1.13034
Q9BTZ2	0.8424	1.1862	1.21848	0.972803	1.16227	1.10348	1.1282	1.0118	1.032	1.181	1.1061	0.990801	0.855814	0.7486	1.03733	1.09701	0.920796	0.978	0.961
Q9BT09	0.969111	0.988091	1.01562	0.961841	0.914557	0.916564	0.963	0.941	0.973	0.879	0.989207	1.00584	0.870179	0.976799	0.962744	0.923	0.951	0.953	1.015
Q9BRT2	0.9396	1.2159	1.0656	0.6786	0.913127	1.20441	1.12889	0.777922	1.03901	0.777817	1.0431	0.9639	1.3509	0.902587	1.05398	0.943906	0.986901	0.883819	1.03642
Q9NRN7	1.06226	0.979263	1.1574	0.9153	0.855	1.0764	1.0361	1.11711	1.0228	0.843396	1.01473	0.9864	1.1628	1.2294	1.0179	1.0131	0.939094	1.0194	0.903996
Q13501	1.02891	0.864173	1.05191	0.856999	0.8604	1.0953	1.07289	0.782922	1.121	0.796	1.02621	0.918285	1.1785	1.1115	0.9216	1.12289	1.0369	1.073	0.902
Q9H0R4	1.0162	0.856886	1.0789	0.894489	0.9252	0.8307	1.028	0.999	1.127	0.818	0.994599	0.918865	1.12553	1.1475	0.9396	0.937	1.001	0.982	1.086
O14744	1.08259	0.991701	1.197	0.7965	1.24032	0.80198	1.328	0.881	1.10391	0.849334	1.09969	0.9387	1.3644	1.14761	1.18182	1.022	1.257	0.903329	1.07071
Q96JH7	1.0035	0.8649	0.968987	0.949151	1.03418	0.850114	0.975902	0.873913	1.05311	0.746075	1.107	0.92471	1.16669	1.04104	1.08949	0.937906	1.12089	0.933093	1.11311
Q9Y2H0	1.10238	0.906811	1.0414	0.750675	0.893611	1.0097	1.07511	1.0421	1.07089	0.90291	0.906811	0.958596	1.15572	1.10329	1.0196	0.988099	1.0491	0.979902	0.912909
Q8NHG7	1.40814	0.815153	0.854185	1.15662	0.721728	1.0448	1.04342	0.869416	1.05838	0.709381	0.912091	0.648965	1.36634	1.05829	1.07179	0.923616	1.09562	0.867784	1.14257
P40616	1.00471	0.953793	1.05829	0.762224	1.1777	0.857277	1.10189	0.791921	1.072	0.939	1.03806	0.90261	1.24368	1.07183	1.03435	1.05189	0.947905	0.917	1.215
Q96BN8	0.922408	1.22928	0.839072	1.24294	0.738074	0.967597	0.996	1.028	0.963	1.019	1.0016	0.752031	1.42398	0.809181	1.26913	1.002	1.076	0.958	1.071
P01625	1.01733	0.83532	1.06935	0.784765	1.3445	0.595273	1.05111	0.851085	0.842	1.175	1.04117	0.342796	1.57276	0.907837	1.07485	0.823082	1.29613	0.789	1.418
Q8TEB9	1.06521	0.822793	0.997215	0.844762	0.906933	0.8585	1.08189	0.812919	1.08909	0.981902	0.996843	0.893839	1.13923	1.26306	1.11966	0.890911	1.0369	0.873913	1.05409
Q8TC07	1.1484	0.7587	1.0719	0.8856	0.94053	0.986102	1.0439	0.925907	1	0.901	0.9945	0.936	1.2159	0.96574	1.14124	0.9999	1.0399	1.027	0.975
Q92625	1.0045	1.0189	0.868713	0.93837	1.32074	0.443034	1.07689	1.14789	1.19955	0.862159	1.16472	0.838865	1.70203	0.643653	1.49071	1.11389	0.977902	0.950759	0.829363
P63208	1.07071	0.94351	1.1025	0.8748	1.00653	0.954428	0.990901	0.974903	1.049	0.853	1.03454	1.0278	1.1241	1.07636	1.02759	0.9999	1.0009	0.999	1.009
Q9UL15-2	1.09541	1.0054	0.859328	0.94841	0.954845	0.973477	1.0056	0.996999	1.05011	0.875088	1.0423	1.10408	1.14997	0.986285	1.02005	1.005	0.991798	1.0181	0.918092
Q9UBB4	0.952127	0.96887	0.982474	0.928393	1.0341	1.0584	0.999	1.163	0.884	0.997	1.15751	0.857411	1.2157	0.963	1.0503	1.005	1.021	0.906	1.105
Q9GZN8-2	0.952295	0.964896	1.0189	0.865887	0.863827	1.15807	1.14123	0.982196	0.986	0.924	0.939694	0.889289	1.14131	1.15087	0.881824	0.9992	0.875175	0.884	0.888
Q9Y6K9-2	1.04004	0.769496	1.17896	0.749613	1.05401	0.967597	0.980098	0.907091	1.0088	0.882823	1.07219	0.626612	1.24858	1.0405	0.975698	0.870087	1.06411	0.941812	1.04379
P14151-2	0.9054	1.008	0.896005	0.787571	1.10419	0.780222	0.743851	1.07978	1.0041	1.19312	0.9801	0.644895	1.26696	1.05379	0.728927	1.08678	1.06379	1.0111	0.972097
Q9UJW0-3	0.9918	0.9702	0.9964	0.978398	0.9414	0.9585	1.05889	0.949905	1.001	0.871	1.0089	0.846085	1.08641	1.1619	0.7956	0.987901	0.981902	0.958	0.991
Q9Y3C5	1.0512	0.9468	1.0449	0.8361	1.0042	0.871926	1.09511	0.968097	1.06321	0.803161	1.0656	0.9108	1.1817	1.12927	1.03929	0.894089	1.16712	0.95019	0.890178
P11217	0.952295	1.0216	1.28571	0.848964	1.0062	1.1268	0.98	1.144	0.837916	0.971903	0.980198	0.617094	1.40226	0.9531	1.0278	0.974	0.828	0.90491	1.0349
O95373	1.0703	0.893528	0.980763	0.914564	1.05052	0.943207	1.074	0.937	1.037	0.824	1.01041	0.900306	1.12946	1.10135	0.90273	1.031	1.055	0.907	1.031
Q15166	1.04189	0.905961	0.962749	0.943465	1.035	0.8046	1.05856	1.02236	0.943094	0.957096	1.08603	0.955332	1.15411	0.999	1.0197	0.940562	1.00796	0.844084	1.06411
Q8TDZ2-4	1.0305	0.9603	1.10438	0.812827	0.88705	1.03042	1.08789	0.989901	0.942	0.915	1.0701	0.941427	1.17997	1.10719	1.07205	0.977902	0.848915	0.948	1.014
P53992	1.14165	0.973579	1.20342	0.913591	1.14502	0.91437	1.119	1	1.16788	0.942906	0.967354	0.706571	1.38614	1.01505	1.03336	0.961	1.281	0.876912	0.89591
P17813	1.0584	0.8784	0.883712	0.885511	1.12781	0.772277	1.0581	0.864515	1.09426	0.88124	0.9324	0.743326	1.23198	0.947795	1.05671	1.04209	0.998898	0.911855	0.941269
Q15149-4	0.914651	0.835293	1.07202	0.856996	0.969185	1.1725	1.21088	0.751925	0.966903	0.775922	1.04691	0.985597	1.39918	0.873451	0.941551	0.857914	1.29387	0.816918	0.947905
P55789	0.936463	1.00643	1.28	0.7664	0.976402	1.13839	1.06258	0.92738	0.888	1.17	1.0622	0.935108	1.8176	0.760424	1.73773	1.12939	0.909576	0.985	0.991
Q9BZ72	1.02759	0.931469	0.941415	0.958671	0.997949	0.979485	1.034	1.037	0.9951	0.90409	1.04819	0.770771	1.17725	1.10319	1.0598	0.957	1.021	0.885089	1.16512
Q06203	1.0683	0.9045	0.9999	0.9702	0.999192	0.869789	1.09495	0.919167	1.10689	0.770923	0.9405	0.8757	1.2447	0.988404	1.10615	0.878966	1.12075	0.827917	0.961904
Q96CV9	0.970943	0.938657	0.8802	0.8253	0.926007	0.814419	1.10889	0.962904	1.07011	0.863086	1.03312	0.9675	1.1763	1.05559	1.0313	1.0499	0.938906	1.08211	1.0221
Q8N9U0	0.9998	0.876512	0.860886	0.832083	0.861731	0.918089	0.928907	1.33687	0.949905	0.957904	1.09069	0.971865	1.23852	1.22351	1.05262	1.06989	1.0469	1.0269	0.939906
Q96Q05-2	1.07989	0.892711	1.35423	0.866527	1.026	0.9936	1.03936	0.887773	1.10149	0.790637	1.12849	0.783743	1.63947	0.7362	1.3149	0.921544	1.16017	1.0268	0.773023
P01034	0.973703	0.60024	1.05131	0.792979	1.10801	0.558956	0.901	0.988	1.16225	0.889444	0.836016	0.861386	1.39064	1.13591	1.0306	1.356	0.768	0.89363	0.898231
Q5T5C0	1.043	0.832417	0.923308	0.887311	1.01838	0.821542	0.9979	0.962904	1.12189	0.686931	1.08169	0.863014	1.17978	1.22446	0.943526	0.942906	0.967903	0.945905	0.971903
Q9NRZ7-3	0.989199	0.868587	0.9882	1.1457	1.21782	0.846085	1.07178	0.99158	0.948	0.854	1.10261	0.9918	1.3437	0.989199	1.17912	0.950381	1.03598	0.967	1.083
Q5R3I4	1.00222	0.944263	0.9432	0.8775	1.0168	0.781944	1.041	0.959	1.04402	0.922016	0.982601	0.8091	1.2033	0.959208	0.992501	1.015	0.971	0.960818	1.11542
P07942	0.972097	1.08191	0.914309	0.918808	0.984566	0.982688	1.20624	0.930186	1.134	0.866	1.0009	1.0196	1.24818	1.1216	1.08593	1.07522	0.982196	0.846	0.899
O60684	0.980516	0.949446	1.17258	0.782922	0.930507	1.0475	0.992099	0.939094	1.10222	0.836167	0.997491	0.859414	1.31117	0.965603	0.993501	1.0061	1.18612	0.817163	0.967193
Q8WVJ2	0.949995	0.975989	0.8748	1.1601	1.027	0.887489	1.074	0.986	0.963	0.931	0.995001	0.9162	1.2663	1.0054	1.08281	1.067	0.933	0.969	1.179
Q13131-2	1.03937	0.905179	0.9765	0.8874	0.955398	0.934421	1.05489	1.0339	1.015	0.977	0.960502	0.8487	1.1493	1.04217	1.04407	0.946905	1.06189	1.018	0.925
Q92600-2	0.839616	0.973703	0.991701	0.760424	0.9027	0.981	1.0784	0.894993	1.23325	0.734147	1.15008	0.719028	1.32737	1.1754	1.0809	0.948396	1.03281	0.928186	1.05721
Q8IYI6	1.0378	0.765977	0.851485	0.918092	0.856714	1.15818	0.918	1.046	1.09	0.941	0.963996	0.621062	1.34113	1.05019	1.0349	1.182	0.976	0.95	0.946
Q9UM22	0.941306	1.11769	0.947605	0.771223	0.961236	1.00666	1.05389	1.0439	1.054	0.941	0.985401	0.737026	1.24458	1.34373	0.996669	1.0399	0.994901	0.975	1.003
Q86VN1	0.909	0.8514	0.968497	0.881188	1.00813	0.960685	1.20412	0.864086	1.08	0.886	1.0143	0.855086	1.26553	0.985394	0.990336	1.0001	1.05411	0.891	1.087
P54619-3	0.979004	1.08248	1.0584	0.8325	1.01299	0.900639	1.07822	0.840168	1.044	0.774	1.05819	1.0161	1.2915	1.10251	0.985588	1.04321	1.12322	0.86	1.084
O95456	1.0189	1.06751	0.813519	0.9998	0.929005	0.891547	1.03973	0.898548	1.32947	0.741941	1.009	0.719028	1.49925	1.00966	1.00318	1.01774	1.00354	0.571943	0.649535
P09488	1.01696	1.11362	0.5928	1.6432	1.32109	0.964285	1.24288	1.25687	0.766	0.421	1.05548	1.01034	2.204	1.44078	0.502323	0.641936	1.55284	0.416	1.205
Q70IA6-3	1.06211	0.894689	1.29027	0.762324	1.0651	1.03567	1.099	0.998	1.0228	0.8838	0.956796	1.01759	1.59264	0.928973	1.11569	1.083	0.91	0.919997	1.017
O14775	0.834217	0.757724	1.0071	0.8523	1.06892	0.938143	1.071	0.863	1.0239	0.836916	0.9971	0.738	1.4454	0.948133	1.12432	1.13	0.997	0.867913	1.07189
Q9NYM9	1.03118	1.00291	1.0768	0.4168	1.11268	1.00455	0.964	1.089	1.082	1.026	1.04288	0.770696	1.808	0.923559	1.02138	0.955	1.107	0.873	1.268
Q15102	0.90279	0.80378	0.94841	0.828734	1.0441	0.880423	0.895	1.185	1.04579	0.759848	1.0333	0.709958	1.5243	0.892191	1.03233	0.932	1.071	0.854829	1.10278
Q7L5D6	0.954095	0.874887	1.4252	0.596361	1.01214	0.901961	1.04857	1.02918	0.937	0.867	1.0054	0.810647	1.84569	0.888889	1.03548	0.871775	1.01898	0.899	1.005
