# Supplementary material for: Platelet biomarkers identifying mild cognitive impairment in type 2 diabetes patients
Source: Aging Cell. 2021 Sep 16;20(10):e13469. doi: 10.1111/acel.13469 (PMC8520722; doi:10.1111/acel.13469)
Supplement: Supplementary file 6 — Excel S4 [file ACEL-20-e13469-s004.xlsx]

## Sheet: Sheet1
Gene	T2DM-nMCI1	T2DM-nMCI2	T2DM-nMCI3	T2DM-nMCI4	T2DM-nMCI5	T2DM-nMCI6	T2DM-nMCI7	T2DM-nMCI8	T2DM-nMCI9	T2DM-nMCI10	T2DM-MCI1	T2DM-MCI2	T2DM-MCI3	T2DM-MCI4	T2DM-MCI5	T2DM-MCI6	T2DM-MCI7	T2DM-MCI8	T2DM-MCI9
Atg3	1.01574	0.995222	0.997016	1.02871	0.994401	0.890911	0.991099	0.90009	0.957808	0.75185	0.980456	1.17055	0.958139	1.0232	1.09339	1.31413	0.790079	0.832833	1.06279
SQSTM1	1.02891	0.864173	1.05191	0.856999	0.8604	1.0953	1.07289	0.782922	1.121	0.796	1.02621	0.918285	1.1785	1.1115	0.9216	1.12289	1.0369	1.073	0.902
OPTN	0.970943	0.938657	0.8802	0.8253	0.926007	0.814419	1.10889	0.962904	1.07011	0.863086	1.03312	0.9675	1.1763	1.05559	1.0313	1.0499	0.938906	1.08211	1.0221
PLA2G15	1.098	0.9396	1.05581	0.79928	0.974797	0.961296	1.13211	0.89709	1.13398	0.759986	1.0521	1.0243	1.10801	1.35644	0.858686	1.13311	1.0151	0.934985	1.02898
SLC17A5	1.06101	0.961752	1.1871	1.1997	0.98164	1.10173	1.50985	1.09489	1.18012	0.952095	0.980932	1.2996	0.9279	0.990974	1.05135	0.787921	0.931907	1.15412	0.89909
PSMA3	0.950816	1.05503	1.0053	0.9576	0.991494	1.15659	0.971097	1.10011	1.032	0.894	0.982576	1.0944	0.9459	1.0413	0.857758	0.859086	0.943094	0.833	1.043
PSMB8	1.04193	0.967731	0.9567	0.9774	1.13411	0.964896	0.935094	1.11911	1.019	0.995	1.01755	0.9954	1.0134	1.0189	0.969397	1.15912	0.880088	0.849	1.265
PSMD2	1.05342	0.997872	1.0322	1.10239	1.00194	1.14127	1.008	1.06	1.05211	0.877088	1.02852	1.10959	0.985401	0.943267	0.984518	0.96	1.023	0.910091	1.08611
PSMB7	1.04421	1.04766	0.965044	0.948814	1.00751	1.11678	1.0189	1.08489	0.995	0.868	0.972911	1.02497	1.00874	0.969544	0.901945	1.07889	0.915908	0.845	1.025
PRKAR1A	1.06387	0.862298	0.964714	0.900799	0.838817	0.91261	1.05911	0.933093	1.061	0.843	0.925757	0.955726	0.983688	0.981733	1.11718	0.890089	1.08011	1.066	0.85
PRKAR2B	1.15458	0.938606	1.02186	1.05544	1.05326	1.05728	1.059	0.999	1.018	0.884	0.935006	1.08262	0.978678	1.07339	0.895167	1.092	0.933	0.874	1.089
PCK2	0.9675	0.9711	1.16123	1.0145	0.763203	1.22692	1.699	0.746	1.164	0.747	1.0017	0.864173	1.06401	1.78725	0.946758	0.836	1.235	1.548	0.792
PPP1R3E	0.97865	0.957167	1.21865	0.710877	1.05509	0.917313	1.013	1.072	0.929	0.911	1.0252	0.983907	1.03052	1.07413	1.1122	0.894	1.053	1.177	0.897
ALDOA	0.948008	1.0655	1.05609	0.95612	0.9708	1.07671	0.976805	1.05579	1.022	0.882	0.936867	1.05807	0.993731	0.941382	0.934517	0.985803	0.975805	0.902	0.987
GALM	0.826265	1.14506	0.908632	1.25155	1.0296	1.0305	0.933907	1.24688	0.973903	0.854915	1.25349	0.989452	0.981545	0.8982	0.7218	0.955904	0.832917	0.714929	1.46485
TBC1D15	1.1484	0.7587	1.0719	0.8856	0.94053	0.986102	1.0439	0.925907	1	0.901	0.9945	0.936	1.2159	0.96574	1.14124	0.9999	1.0399	1.027	0.975
PYGM	0.952295	1.0216	1.28571	0.848964	1.0062	1.1268	0.98	1.144	0.837916	0.971903	0.980198	0.617094	1.40226	0.9531	1.0278	0.974	0.828	0.90491	1.0349
PRKAG1	0.979004	1.08248	1.0584	0.8325	1.01299	0.900639	1.07822	0.840168	1.044	0.774	1.05819	1.0161	1.2915	1.10251	0.985588	1.04321	1.12322	0.86	1.084
PRKAA1	1.03937	0.905179	0.9765	0.8874	0.955398	0.934421	1.05489	1.0339	1.015	0.977	0.960502	0.8487	1.1493	1.04217	1.04407	0.946905	1.06189	1.018	0.925
IKBKG	1.04004	0.769496	1.17896	0.749613	1.05401	0.967597	0.980098	0.907091	1.0088	0.882823	1.07219	0.626612	1.24858	1.0405	0.975698	0.870087	1.06411	0.941812	1.04379
GNB5	0.834217	0.757724	1.0071	0.8523	1.06892	0.938143	1.071	0.863	1.0239	0.836916	0.9971	0.738	1.4454	0.948133	1.12432	1.13	0.997	0.867913	1.07189
LAMB1	0.972097	1.08191	0.914309	0.918808	0.984566	0.982688	1.20624	0.930186	1.134	0.866	1.0009	1.0196	1.24818	1.1216	1.08593	1.07522	0.982196	0.846	0.899
