# Supplementary material for: Platelet biomarkers identifying mild cognitive impairment in type 2 diabetes patients
Source: Aging Cell. 2021 Sep 16;20(10):e13469. doi: 10.1111/acel.13469 (PMC8520722; doi:10.1111/acel.13469)
Supplement: Supplementary file 7 — Excel S5 [file ACEL-20-e13469-s006.xlsx]

## Sheet: Cor_data
	MMSE	Aβ42/40	rGSK-3β.T/S9	Atg3	SQSTM1	OPTN	PLA2G15	SLC17A5	PSMA3	PSMB8	PSMD2	PSMB7	PRKAR1A	PRKAR2B	PCK2	PPP1R3E	ALDOA	GALM	TBC1D15	PYGM	PRKAG1	PRKAA1	IKBKG	GNB5	LAMB1
MMSE	1	-0.440356	-0.491234	-0.466717	-0.49799	-0.570925	-0.499756	0.459591	0.310586	-0.13675	0.31431	0.0553223	-0.100436	0.00715304	-0.172527	-0.142607	0.229251	0.122439	-0.308177	-0.0178143	-0.464084	-0.176809	-0.134399	-0.409459	-0.319159
Aβ42/40	-0.440356	1	0.11234	-0.208748	0.313452	0.4579	0.016092	-0.00868378	-0.604126	-0.490478	-0.49803	-0.588949	0.582882	-0.517864	0.468119	0.464999	-0.464935	-0.556516	0.331234	-0.157615	0.00967739	0.421535	0.0843437	0.135745	-0.0390565
rGSK-3β.T/S9	-0.491234	0.11234	1	-0.0262614	0.458077	0.532072	0.360971	-0.276607	-0.0952408	0.00295606	-0.216923	0.0157207	0.0733955	-0.0578363	0.147314	0.0875077	-0.0619061	-0.0503225	0.471882	0.511665	0.617916	0.58345	0.488663	0.679368	0.573355
Atg3	-0.466717	-0.208748	-0.0262614	1	0.132009	0.231902	0.349113	-0.0603763	-0.0158211	0.479488	0.217417	0.432845	-0.116491	0.565009	-0.204335	-0.207552	0.217107	0.17074	0.0453455	-0.141467	0.291865	-0.355942	-0.265206	0.165271	0.331329
SQSTM1	-0.49799	0.313452	0.458077	0.132009	1	0.535526	0.728879	0.0274648	-0.132304	-0.251936	-0.0713888	0.0882385	0.483894	0.176701	0.617437	0.222707	0.0246462	-0.376387	0.605071	0.189975	0.566212	0.460773	0.512602	0.516878	0.524669
OPTN	-0.570925	0.4579	0.532072	0.231902	0.535526	1	0.570508	-0.00817474	-0.321739	0.0754847	-0.356822	-0.0552372	0.448327	-0.060431	0.341422	0.310923	-0.224436	-0.164352	0.496673	0.115763	0.592978	0.586093	0.353757	0.577609	0.627825
PLA2G15	-0.499756	0.016092	0.360971	0.349113	0.728879	0.570508	1	-0.00771871	0.171245	0.144814	-0.0271538	0.305129	0.262493	0.498866	0.536902	0.229281	0.116142	-0.0999377	0.322537	0.0419829	0.684964	0.32396	0.40882	0.329703	0.578489
SLC17A5	0.459591	-0.00868378	-0.276607	-0.0603763	0.0274648	-0.00817474	-0.00771871	1	0.216833	-0.448965	0.311285	-0.0242802	0.391765	0.149343	0.434835	0.0949329	0.192444	-0.136225	0.0271335	-0.251399	-0.193898	-0.0597549	-0.24089	-0.27001	0.107159
PSMA3	0.310586	-0.604126	-0.0952408	-0.0158211	-0.132304	-0.321739	0.171245	0.216833	1	0.220422	0.696759	0.660944	-0.322353	0.41751	-0.0402595	-0.14231	0.767653	0.536765	-0.384358	0.0368172	0.0608408	-0.344921	-0.13711	-0.290599	0.0504122
PSMB8	-0.13675	-0.490478	0.00295606	0.479488	-0.251936	0.0754847	0.144814	-0.448965	0.220422	1	0.1944	0.515414	-0.562514	0.515813	-0.575998	-0.314109	0.121863	0.614806	-0.119492	0.155597	0.0964735	-0.219521	0.0563322	0.222112	-0.0437565
PSMD2	0.31431	-0.49803	-0.216923	0.217417	-0.0713888	-0.356822	-0.0271538	0.311285	0.696759	0.1944	1	0.591586	-0.0737384	0.543267	-0.203265	-0.358685	0.656667	0.533886	-0.0659382	-0.110464	0.0125542	-0.409899	-0.168351	-0.157961	-0.0533199
PSMB7	0.0553223	-0.588949	0.0157207	0.432845	0.0882385	-0.0552372	0.305129	-0.0242802	0.660944	0.515414	0.591586	1	-0.32813	0.677309	-0.22619	-0.288486	0.727792	0.474833	-0.124661	0.215964	0.206689	-0.212565	-0.0889587	0.0412234	0.301618
PRKAR1A	-0.100436	0.582882	0.0733955	-0.116491	0.483894	0.448327	0.262493	0.391765	-0.322353	-0.562514	-0.0737384	-0.32813	1	-0.158729	0.534229	0.447336	-0.182094	-0.647588	0.653014	-0.144562	0.190984	0.616504	0.259147	0.158792	0.311822
PRKAR2B	0.00715304	-0.517864	-0.0578363	0.565009	0.176701	-0.060431	0.498866	0.149343	0.41751	0.515813	0.543267	0.677309	-0.158729	1	-0.0180843	-0.352123	0.339639	0.283599	0.0559448	-0.0978526	0.166873	-0.237955	-0.0483178	-0.0135358	0.151462
PCK2	-0.172527	0.468119	0.147314	-0.204335	0.617437	0.341422	0.536902	0.434835	-0.0402595	-0.575998	-0.203265	-0.22619	0.534229	-0.0180843	1	0.322925	-0.149666	-0.399933	0.204535	-0.0482416	0.219972	0.388107	0.234414	0.0574316	0.326549
PPP1R3E	-0.142607	0.464999	0.0875077	-0.207552	0.222707	0.310923	0.229281	0.0949329	-0.14231	-0.314109	-0.358685	-0.288486	0.447336	-0.352123	0.322925	1	-0.0177474	-0.492579	0.410372	0.314852	0.227065	0.476368	0.481808	0.160273	0.0108032
ALDOA	0.229251	-0.464935	-0.0619061	0.217107	0.0246462	-0.224436	0.116142	0.192444	0.767653	0.121863	0.656667	0.727792	-0.182094	0.339639	-0.149666	-0.0177474	1	0.348644	-0.216953	0.19239	0.219372	-0.295252	-0.147806	-0.0922751	0.184611
GALM	0.122439	-0.556516	-0.0503225	0.17074	-0.376387	-0.164352	-0.0999377	-0.136225	0.536765	0.614806	0.533886	0.474833	-0.647588	0.283599	-0.399933	-0.492579	0.348644	1	-0.468362	0.097226	0.026653	-0.459326	-0.136646	-0.0498562	-0.142358
TBC1D15	-0.308177	0.331234	0.471882	0.0453455	0.605071	0.496673	0.322537	0.0271335	-0.384358	-0.119492	-0.0659382	-0.124661	0.653014	0.0559448	0.204535	0.410372	-0.216953	-0.468362	1	0.379925	0.406984	0.712002	0.68321	0.663947	0.317431
PYGM	-0.0178143	-0.157615	0.511665	-0.141467	0.189975	0.115763	0.0419829	-0.251399	0.0368172	0.155597	-0.110464	0.215964	-0.144562	-0.0978526	-0.0482416	0.314852	0.19239	0.097226	0.379925	1	0.280606	0.460986	0.666395	0.585972	0.172137
PRKAG1	-0.464084	0.00967739	0.617916	0.291865	0.566212	0.592978	0.684964	-0.193898	0.0608408	0.0964735	0.0125542	0.206689	0.190984	0.166873	0.219972	0.227065	0.219372	0.026653	0.406984	0.280606	1	0.373331	0.519616	0.639273	0.709293
PRKAA1	-0.176809	0.421535	0.58345	-0.355942	0.460773	0.586093	0.32396	-0.0597549	-0.344921	-0.219521	-0.409899	-0.212565	0.616504	-0.237955	0.388107	0.476368	-0.295252	-0.459326	0.712002	0.460986	0.373331	1	0.7061	0.591387	0.436492
IKBKG	-0.134399	0.0843437	0.488663	-0.265206	0.512602	0.353757	0.40882	-0.24089	-0.13711	0.0563322	-0.168351	-0.0889587	0.259147	-0.0483178	0.234414	0.481808	-0.147806	-0.136646	0.68321	0.666395	0.519616	0.7061	1	0.706135	0.211749
GNB5	-0.409459	0.135745	0.679368	0.165271	0.516878	0.577609	0.329703	-0.27001	-0.290599	0.222112	-0.157961	0.0412234	0.158792	-0.0135358	0.0574316	0.160273	-0.0922751	-0.0498562	0.663947	0.585972	0.639273	0.591387	0.706135	1	0.558243
LAMB1	-0.319159	-0.0390565	0.573355	0.331329	0.524669	0.627825	0.578489	0.107159	0.0504122	-0.0437565	-0.0533199	0.301618	0.311822	0.151462	0.326549	0.0108032	0.184611	-0.142358	0.317431	0.172137	0.709293	0.436492	0.211749	0.558243	1
